# Supplementary material for: Premature drug reduction after subthalamic nucleus deep brain stimulation leading to worse depression in patients with Parkinson's disease
Source: Front Neurol. 2023 Oct 19;14:1270746. doi: 10.3389/fneur.2023.1270746 (PMC10620523; doi:10.3389/fneur.2023.1270746)
Supplement: Supplementary file 2 [file Data_Sheet_1.ZIP]

Archive with 8 entries (8 files):
- 0.03 - Anxiety subscore.xlsx
- 0.03 - Depression subscore.xlsx
- 0.03 - Long-term follow-up.xlsx
- 0.03 - Medication usage details.xlsx
- 0.03 - Screening scores.xlsx
- 122patients_cohort.csv
- illustrate.docx
- 焦虑抑郁1年.xlsx
