# Supplementary material for: Premature drug reduction after subthalamic nucleus deep brain stimulation leading to worse depression in patients with Parkinson's disease
Source: Front Neurol. 2023 Oct 19;14:1270746. doi: 10.3389/fneur.2023.1270746 (PMC10620523; doi:10.3389/fneur.2023.1270746)
Supplement: Supplementary file 2 [file Data_Sheet_1.ZIP › 0.03 - Anxiety subscore.xlsx]

## Sheet: Sheet1
	0非减药组			术前																术后
NO	分组	编号	姓名	1. 焦虑心境：担心、担忧，感到有最坏的事情将要发生，容易激惹	2. 紧张：紧张感，易疲劳，不能放松，情绪反应，易哭、颤抖、感到不安	3. 害怕：害怕黑暗，陌生人，一人独处，动物，乘车或旅行及人多的场合	4. 失眠：难以入睡，易醒，多梦、梦魇，夜惊、醒后感疲倦	5. 认知功能：或称记忆、注意障碍。注意力不能集中，记忆力差	6. 抑郁心境：丧失兴趣，对以往爱好缺乏快感，忧郁、早醒、昼重夜轻	7. 肌肉系统症状：肌肉酸痛、抽动，不灵活，牙齿打颤，声音发抖	8. 感觉系统症状：视觉模糊，发冷发热，软弱无力感，浑身刺痛	9. 心血管系统症状：心动过速，心悸，胸痛，血管跳动感，昏倒感，心搏脱漏	10. 呼吸系统症状：胸闷，窒息感，叹息，呼吸困难	11. 胃肠道症状：吞咽困难，消化不良，肠动感，腹泻，体重感轻，便秘	12. 生殖泌尿系统症状：尿意频数，尿急，停经，性冷淡，阳萎	13. 植物神经系统症状：口干，潮红、苍白、易出汗、起"鸡皮疙瘩"等	14. 会谈时行为表现 (1) 一般表现，紧张、面肌抽动、不宁顿足、手发抖、皱眉、肌张力高、 叹息样呼吸、面色苍白；(2)生理表现，吞咽、打呃、安静时心率快、 呼吸快(20次／分以上)，腱反射亢进，震颤、瞳孔放大、眼睑跳动、 易出汗、眼球突出。	总分		1. 焦虑心境：担心、担忧，感到有最坏的事情将要发生，容易激惹	2. 紧张：紧张感，易疲劳，不能放松，情绪反应，易哭、颤抖、感到不安	3. 害怕：害怕黑暗，陌生人，一人独处，动物，乘车或旅行及人多的场合	4. 失眠：难以入睡，易醒，多梦、梦魇，夜惊、醒后感疲倦	5. 认知功能：或称记忆、注意障碍。注意力不能集中，记忆力差	6. 抑郁心境：丧失兴趣，对以往爱好缺乏快感，忧郁、早醒、昼重夜轻	7. 肌肉系统症状：肌肉酸痛、抽动，不灵活，牙齿打颤，声音发抖	8. 感觉系统症状：视觉模糊，发冷发热，软弱无力感，浑身刺痛	9. 心血管系统症状：心动过速，心悸，胸痛，血管跳动感，昏倒感，心搏脱漏	10. 呼吸系统症状：胸闷，窒息感，叹息，呼吸困难	11. 胃肠道症状：吞咽困难，消化不良，肠动感，腹泻，体重感轻，便秘	12. 生殖泌尿系统症状：尿意频数，尿急，停经，性冷淡，阳萎	13. 植物神经系统症状：口干，潮红、苍白、易出汗、起"鸡皮疙瘩"等	14. 会谈时行为表现 (1) 一般表现，紧张、面肌抽动、不宁顿足、手发抖、皱眉、肌张力高、 叹息样呼吸、面色苍白；(2)生理表现，吞咽、打呃、安静时心率快、 呼吸快(20次／分以上)，腱反射亢进，震颤、瞳孔放大、眼睑跳动、 易出汗、眼球突出。	总分		躯体性（术前）	精神性（术前）	躯体性（术后）	精神性（术后）	躯体性（差值）	精神性（差值）
1	0	p-15-014	白长生																	0	0	0	0	1	0	0	0	0	0	0	0	0	1	2		0	0	0	2	0	-2
2	1	P-18-403	曹传明	1	0	0	0	2	0	0	0	0	0	0	0	0	0	3		0	0	0	1	1	0	0	0	2	1	2	0	0	0	7		0	3	5	2	-5	1
3	1	P-19-486	曹光文	2	2	3	3	1	0	0	0	0	0	0	0	0	0	11		3	2	2	2	2	2	2	0	0	1	2		2	2	22		0	11	7	15	-7	-4
5	0	P-16-061	常金玲	2	0	0	1	1	1	1	0	1	0	0	0	2	0	9		4	2	0	3	3	3	3	1	0	0	0	0	3	0	22		4	5	7	15	-3	-10
6	0	P-16-051	陈才	0	1	1	3	0	0	2	0	1	0	2	0	1	0	11		1	1	0	3	1	0	0	0	2	0	2	0	2	0	12		6	5	6	6	0	-1
8	1	p-19-511	陈多森	1	0	0	0	2	0	0	0	0	0	0	0	0	0	3		0	0	0	0	1	0	2	0	0	1	3	2	2	0	11		0	3	10	1	-10	2
11	1	P-19-497	陈进宽	1	0	1	4	2	2	0	0	0	0	0	2	0	0	12		3	2	0	3	1	1	0	0	2	1	3	1	0	0	17		2	10	7	10	-5	0
13	0	P-20-776	陈宽锁	1	1	0	2	1	1	1	0	0	0	2	3	0	0	12		2	2	0	2	2	2	0	0	0	0	0	0	0	0	10		6	6	0	10	6	-4
14	0	P-19-693	陈兰英	3	4	3	3	1	3	3	1	0	3	3	3	3	0	33		3	4	3	3	1	3	3	1	0	3	3	3	3	0	33		16	17	16	17	0	0
15	1	p-18-276	陈美诗	2	1	0	3	1	2	3	2	1	1	3		0	1	20		0	0	1	0	1	1	1	1	0	0	3	0	0	0	8		10	10	5	3	5	7
16	0	p-16-43	陈汝兰	3	2	0	2	2	2	2	1	0	3	1	3	0	0	21		1	1	0	3	1	1	1	1	0	0	3	2	1	0	15		10	11	8	7	2	4
19	0	P-17-133	陈资水	0	1	0	2	2	0	2	1	0	0	0	1	1	0	10		0	1	0	0	2	0	1	2	1	0	2	0	1	0	10		5	5	7	3	-2	2
21	0	p-16-042	仇新国	0	0	0	1	1	1	1	1	0	0	0	1	0	1	7		0	1	4	0	0	0	1	0	0	0	0	0	0	1	7		3	4	1	6	2	-2
23	0	P-18-333	董斌祥	3	3	3	3	2	3	4	0	1	1	3		0	0	26		2	1	0	0	0	0	0	0	0	0	0	0	0	0	3		9	17	0	3	9	14
27	1	P-19-624	范小龙	3	3	3	3	2	3	3	3	2	2	2	3	2	1	35		3	3	0	0	3	2	0	0	0	0	3	3	0	0	17		17	18	6	11	11	7
30	0	P-19-634	高昌平	3	3	3	2	1	3	2	0	2	0	1	1	0	1	22		2	2	1	0	0	1	0	0	0	0	3	2	2	0	13		6	16	7	6	-1	10
31	1	P-16-049	高义生	4	3	4	3	1	2	4	3	1	3	0	0	2	2	32		2	2	2	2	2	2	2	1	2	2	1	0	0	1	21		13	19	8	13	5	6
32	1	p-19-442	古香连	2	3	2	4	2	2	1	0	2	1	0	0	0	0	19		1	1	0	0	1	0	0	0	0	0	0	0	0	0	3		4	15	0	3	4	12
34	1	p-17-224	郭春义	0	0	0	1	0	1	2	0	1	1	3	1	1	0	11		0	2	0	0	0	0	0	0	0	0	0	1	0	0	3		9	2	1	2	8	0
35	0	P-18-393	郭俊太	0	1	0	4	2	1	1	0	0	0	4	0	1	1	15		2	3	3	1	0	0	1	0	0	1	0	0	0	0	11		6	9	2	9	4	0
36	0	P-17-143	韩东芬	2	2	0	3	0	1	0	0	1	0	0	0	0	0	9		0	0	0	0	0	0	1	0	0	0	0	0	0	0	1		1	8	1	0	0	8
37	1	P-17-169	胡宽广	2	0	0	2	0	2	0	0	0	1	2	3	0	0	12		1	0	1	3	0	0	3	0	0	2	2	1	0	0	13		6	6	8	5	-2	1
38	1	p-17-139	华藏加措	0	3	0	3	0	0	0	0	1	1	1	0	1	0	10		0	1	0	4	0	0	0	1	0	0	1	0	0	0	7		4	6	2	5	2	1
39	1	p-17-222	黄丽英	1	1	1	3	1	0	1	4	0	0	4	2	2	0	20		1	1	2	2	1	0	0	0	1	1	4	2	1	1	17		13	7	9	8	4	-1
40	0	P-15-027	黄新浦	0	0	0	0	0	0	1	1	0	0	0	0	3	1	6		0	0	0	0	0	0	0	0	0	0	0	0	2	1	3		5	1	2	1	3	0
41	1	p-18-268	吉康东	2	1	3	3	2	1	2	2	3	3	3	3	0	0	28		2	2	1	2	2	2	1	1	2	2	2	2	0	0	21		16	12	10	11	6	1
43	1	p-19-471	姜玉梅	0	2	1	4	3	1	0	2	1	3	3	4	3	3	30		1	0	1	3	2	2	0	0	1	2	2	0	0	0	14		16	14	5	9	11	5
45	1	p-15-022	康新阶	1	1	0	0	1	1	2	2	0	0	2	3	3	3	19		1	0	0	2	1	1	3	0	1	2	0	3	1	1	16		12	7	10	6	2	1
46	1	P-20-832	李爱云	0	1	0	2	1	0	1	2	0	2	3	2	1	2	17		0	2	0	1	1	0	2	1	2	0	4	0	2	2	17		11	6	11	6	0	0
48	1	p-18-340	李明泉	0	0	0	1	0	0	2	1	2	0	3	1	3	1	14		0	1	1	1	0	0	0	0	1	0	1	0	0	0	5		12	2	2	3	10	-1
49	0	p-19-431	李书桥	4	3	3	3	2	2	2	3	2	3	0	2	3	0	32		1	0	1	0	3	1	0	0	0	0	0	0	0	0	6		15	17	0	6	15	11
50	0	P-19-684	李秀娥	1	0	0	3	3	1	0	0	1	2	3	0	0	0	14		1	2	2	3	3	3	0	2	1	2	3	0	2	1	25		6	8	10	15	-4	-7
52	0	p-19-633	李勇	0	1	0	2	1	2	1	2	1	0	3	3	2	0	18		0	0	0	0	1	1	0	0	0	0	3	2	0	0	7		12	6	5	2	7	4
53	0	p-17-225	李尊学	0	0	0	3	3	0	0	0	0	0	0	2	0	0	8		2	0	0	3	3	0	0	3	3	3	2	1	0	0	20		2	6	12	8	-10	-2
56	0	p-18-271	刘爱英	3	4	4	4	0	3	1	0	2	1	2		4	1	29		0	1	2	0	2	0	3	1	0	0	2	0	2	1	14		10	19	8	6	2	13
57	0	P-16-089	刘京华	3	4	0	4	1	4	2	0	3	3	1	3	4	1	33		0	0	0	1	0	0	1	0	0	0	0	1	2	0	5		16	17	4	1	12	16
58	0	P-18-360	刘京石	0	1	0	0	3	0	1	0	0	0	0	3	2	0	10		1	0	0	0	1	0	0	0	1	1	0	0	0	1	5		6	4	2	3	4	1
59	1	P-20-946	刘秀文	3	1	0	4	2	2	4	3	1	0	3	3	2	0	28		2	2	1	2	2	2	1	0	0	0	3	3	2	0	20		16	12	9	11	7	1
60	1	p-20-901	刘玉花	3	3	3	4	3	3	3	1	3	2	2	0	3	2	35		1	2	0	2	0	0	0	0	0	0	3	2	1	1	12		14	21	6	6	8	15
61	1	p-19-435	娄敬如	2	1	1	2	2	1	1	1	2	1	3	3	1	1	22		0	0	1	2	2	0	0	0	0	0	0	0	0	0	5		12	10	0	5	12	5
62	0	p-18-302	卢正平	0	1	2	3	0	0	2	3	0	0	1	1	1	0	14		0	0	0	1	1	0	2	1	0	1	1	1	0	0	8		8	6	6	2	2	4
65	1	P-20-759	缪益春	1	1	0	2	2	2	3	3	1	0	2	1	1	1	20		0	2	0	0	2	0	0	0	0	0	0	0	0	0	4		11	9	0	4	11	5
67	1	p-19-434	秦西英	2	2	0	3	2	1	1	2	1	0	2	2	2	1	21		3	2	2	4	3	2	2	0	0	2	3	3	2	2	30		10	11	12	18	-2	-7
69	0	p-17-220	伞玉莲	1	1	1	1	2	0	2	1	2	2	1	3	1	1	19		2	2	0	2	1	0	1	1	1	0	2	3	1	0	16		12	7	9	7	3	0
71	1	P-19-531	孙再铭	0	2	0	2	0	0	1	0	0	0	0	0	0	0	5		0	0	0	4	3	2	4	3	0	2	4	4	2	0	28		1	4	19	9	-18	-5
72	1	P-18-320	唐传义	0	1	0	1	1	1	4	2	0	1	2	3	0	3	19		1	2	0	2	0	2	4	3	0	1	3	4	1	4	27		12	7	16	11	-4	-4
74	0	P-16-091	王春敏	0	2	1	2	0	4	0	0	0	0	0	0	0	1	10		1	1	1	0	1	1	0	0	0	0	0	0	2	0	7		0	10	2	5	-2	5
78	1	P-20-877	王鹤峰	0	0	0	4	0	0	0	1	0	0	0	0	1	1	7		1	1	1	4	1	1	0	2	0	0	2	4	2	1	20		2	5	10	10	-8	-5
79	1	P-20-907	王建军	2	0	0	2	0	1	2	1	2	1	2	1	3	1	18		2	2	0	3	2	2	1	0	0	0	3	2	1	0	18		12	6	7	11	5	-5
80	0	P-17-150	王开顺	0	0	0	1	2	0	0	1	0	0	0	0	0	0	4		0	0	0	1	0	1	0	0	0	0	1	2	1	0	6		1	3	4	2	-3	1
81	1	P-19-623	王丽华	0	0	3	4	0	0	0	1	2	2	2	0	1	0	15		2	2	0	3	3	2	0	0	0	0	3	2	0	0	17		8	7	5	12	3	-5
84	1	P-19-661	王林桥	2	2	2	0	0	2	2	0	0	0	0	2	0	1	13		2	2	1	1	1	1	2	0	0	0	1	0	0	0	11		4	9	3	8	1	1
85	1	P-19-643	王善珍	4	2	0	4	3	0	0	0	2	0	2	1	0	0	18		2	2	0	2	2	0	0	0	0	0	3	0	0	0	11		5	13	3	8	2	5
87	0	P-19-590	王桃香	2	2	2	0	2	2	0	0	1	0	3	1	0	0	15		2	2	0	0	3	2	0	0	1	0	2	2	0	0	14		5	10	5	9	0	1
94	1	P-18-330	徐书湘	1	1	0	2	0	1	1	0	0	0	2	2	0	0	10		1	1	2	0	0	0	0	1	0	1	2	3	1	1	13		5	5	8	5	-3	0
95	1	p-16-071	徐耀洲	2	1	1	3	1	2	3	0	1	2	4	3	1	0	24		1	1	0	2	1	2	3	1	0	1	1	2	0	0	15		14	10	8	7	6	3
96	0	P-17-228	徐治辉	2	2	2	1	1	0	0	2	2	2	3	1	1	0	19		2	1	2	3	2	3	0	0	0	0	0	0	0	0	13		11	8	0	13	11	-5
97	0	P-20-841	许立中	1	0	1	0	2	0	0	0	0	0	2	2	0	0	8		3	0	0	0	1	2	0	0	0	0	2	0	0	0	8		4	4	2	6	2	-2
98	0	P-20-893	杨朝恒	4	4	1	4	4	4	4	3	0	0	0	2	2	4	36		3	3	1	1	0	0	2	0	1	1	0	0	2	2	16		11	25	6	10	5	15
99	0	P-16-059	杨志堂	0	0	0	4	3	0	3	3	0	0	0	4	1	0	18		0	0	0	1	0	0	2	0	0	0	2	1	0	0	6		11	7	5	1	6	6
100	0	P-19-555	姚永霞	2	0	0	3	2	2	0	0	2	0	2	2	0	0	15		3	3	0	2	1	2	0	0	1	0	0	0	0	0	12		6	9	1	11	5	-2
106	1	P-19-651	张平	2	1	0	3	2	2	0	0	2	2	1	2	0	0	17		1	0	0	1	1	1	1	1	0	0	0	0	1	0	7		7	10	3	4	4	6
108	0	P-17-209	赵美荣	0	1	0	2	1	2	3	0	1	1	1	1	1	0	14		0	1	2	1	1	1	1	1	0	0	0	2	0	0	10		8	6	4	6	4	0
110	1	P-16-121	赵玉莲	0	0	0	0	2	0	0	0	0	0	0	2	2	0	6		0	0	0	0	0	0	0	0	0	0	1	2	2	1	6		4	2	5	1	-1	1
111	0	p-15-032	周康华	3	1	1	2	1	2	1	0	2	1	0	1	2	3	20		2	1	1	2	0	2	2	2	2	0	0	3	2	1	20		7	13	11	9	-4	4
112	0	P-19-484	朱彦鑫	0	0	2	2	2	1	0	0	0	0	0	0	0	0	7		1	1	0	1	1	0	1	1	0	0	2	0	0	0	8		0	7	4	4	-4	3
