# Supplementary material for: Premature drug reduction after subthalamic nucleus deep brain stimulation leading to worse depression in patients with Parkinson's disease
Source: Front Neurol. 2023 Oct 19;14:1270746. doi: 10.3389/fneur.2023.1270746 (PMC10620523; doi:10.3389/fneur.2023.1270746)
Supplement: Supplementary file 2 [file Data_Sheet_1.ZIP › 0.03 - Depression subscore.xlsx]

## Sheet: Sheet1
	0非减药			术前								术后								change（baseline-follow-up）								术前
NO	分组	编号	姓名	焦虑/躯体化	体重	认知	日夜变化	阻滞	睡眠障碍	绝望感		焦虑/躯体化	体重	认知	日夜变化	阻滞	睡眠障碍	绝望感		焦虑/躯体化	体重	认知	日夜变化	阻滞	睡眠障碍	绝望感		抑郁情绪	有罪感	自杀	入睡困难(初段失眠)	睡眠不深(中段失眠)	早醒(末段失眠)	工作和兴趣	阻滞（指思维和言语缓慢，注意力难以集中，主动性减退）	激越	精神性焦虑	躯体性焦虑（指焦虑的生理症状，包括：口干、腹胀、心悸、头痛等）	胃肠道症状	全身症状	性症状（指性欲减退、月经紊乱等）	疑病	体重减轻（按病史评定或按体重记录评定）	自知力	日夜变化（症状分早晨或傍晚加重）	人格解体或现实解体（指非真实感或虚无妄想）	偏执症状	强迫症状（指强迫思维和强迫行为）	能力减退感
1	0	p-15-014	白长生	1	0	4	0	2	3	1		1	0	1	1	3	2	1		0	0	3	-1	-1	1	0		0	1	0	0	2	1	0	2	1	0	1	0	0	0	0	0	0	0	0	0	2	0
2	1	P-18-403	曹传明	1	0	1	0	1	0	2		3	0	0	1	1	2	1		-2	0	1	-1	0	-2	1		1	1	0	0	0	0	0	0	0	1	0	0	0	0	0	0	0	0	0	0	0	0
3	1	P-19-486	曹光文	5	0	6	0	2	6	6		5	0	7	1	5	6	6		0	0	-1	-1	-3	0	0		2	2	1	2	2	2	0	0	3	3	2	0	0	0	0	0	0	0	0	0	0	1
5	0	P-16-061	常金玲	4	0	4	0	3	0	2		4	0	2	0	2	1	3		0	0	2	0	1	-1	-1		1	2	1	0	0	0	1	1	1	1	1	0	1	0	1	0	0	0	0	0	0	0
6	0	P-16-051	陈才	1	2	0	1	0	5	1		1	1	1	1	0	6	0		0	1	-1	0	0	-1	1		0	0	0	2	1	2	0	0	0	0	0	0	1	0	0	2	0	1	0	0	0	1
8	1	p-19-511	陈多森	3	0	3	0	1	0	2		5	0	1	0	2	0	5		-2	0	2	0	-1	0	-3		0	2	0	0	0	0	0	1	0	1	2	0	0	0	0	0	0	0	0	1	0	0
11	1	P-19-497	陈进宽	3	0	3	0	4	6	4		3	0	3	0	3	6	4		0	0	0	0	1	0	0		2	2	1	2	2	2	2	0	0	1	2	0	0	0	0	0	0	0	0	0	0	1
13	0	P-20-776	陈宽锁	4	0	0	0	6	0	2		3	0	3	0	5	3	4		1	0	-3	0	1	-3	-2		1	0	0	0	0	0	2	3	0	1	1	0	2	0	0	0	0	0	0	0	0	0
14	0	P-19-693	陈兰英	7	0	4	0	5	5	4		6	0	2	0	3	2	4		1	0	2	0	2	3	0		2	1	1	0	0	2	0	1	0	1	0	1	1	0	3	0	0	0	0	0	0	2
15	1	p-18-276	陈美诗	6	0	1	0	1	5	3		0	0	1	1	1	0	0		6	0	0	-1	0	5	3		1	0	0	2	1	2	0	0	0	2	1	0	1	0	2	0	0	1	0	0	1	0
16	0	p-16-43	陈汝兰	4	0	1	1	1	2	1		3	0	5	0	2	4	2		1	0	-4	1	-1	-2	-1		1	0	0	0	0	2	0	0	0	0	1	0	0	0	2	0	1	0	0	0	1	1
19	0	P-17-133	陈资水	4	0	5	0	2	2	2		3	0	0	0	0	0	0		1	0	5	0	2	2	2		2	0	0	0	1	1	0	0	0	1	1	0	2	0	0	0	0	1	1	4	0	2
21	0	p-16-042	仇新国	5	0	2	1	2	4	2		4	0	2	0	0	0	4		1	0	0	1	2	4	-2		0	0	0	1	2	1	1	1	0	0	1	0	1	0	2	0	1	1	0	1	1	2
23	0	P-18-333	董斌祥	11	0	5	0	4	6	6		2	0	0	0	0	0	1		9	0	5	0	4	6	5		2	1	3	2	2	2	2	0	1	3	2	2	2	0	2	0	0	1	0	0	0	2
27	1	P-19-624	范小龙	5	0	2	1	2	4	5		2	0	2	0	4	0	3		3	0	0	1	-2	4	2		1	1	0	1	2	1	1	0	0	1	0	0	1	0	2	0	1	0	1	0	0	1
30	0	P-19-634	高昌平	6	0	6	0	3	0	5		3	0	4	1	2	0	5		3	0	2	-1	1	0	0		2	1	3	0	1	2	1	0	0	1	1	0	2	0	2	0	0	1	0	1	1	2
31	1	P-16-049	高义生	2	0	6	0	4	1	7		6	0	3	0	2	3	7		-4	0	3	0	2	-2	0		2	2	3	1		0	0	2	1	2	0	0	0	0		0	0	2	0	0	0	3
32	1	p-19-442	古香连	4	0	2	0	4	6	4		1	0	1	0	0	0	3		3	0	1	0	4	6	1		2	1	0	2	2	2	1	1	0	2	2	0	0	0	0	0	0	0	1	0	0	1
34	1	p-17-224	郭春义	4	0	3	1	1	5	4		1	0	0	0	0	0	0		3	0	3	1	1	5	4		1	1	2	2	1	2	0	0	0	0	1	1	1	0	0	0	1	0	0	0	0	2
35	0	P-18-393	郭俊太	3	0	2	0	1	6	1		1	0	0	0	0	4	1		2	0	2	0	1	2	0		0	0	0	2	2	2	0	1	2	1	1	0	1	0	0	0	0	1	0	0	0	1
36	0	P-17-143	韩东芬	2	0	3	0	1	4	2		1	0	1	0	0	0	1		1	0	2	0	1	4	1		1	1	1	0	2	2	0	0	0	1	0	0	1	0	0	0	0	0	1	0	0	1
37	1	P-17-169	胡宽广	2	0	1	0	1	4	1		1	0	1	1	0	4	1		1	0	0	-1	1	0	0		1	0	1	2	1	1	0	0	0	0	1	0	1	0	0	0	0	1	0	0	0	1
38	1	p-17-139	华藏加措	4	0	0	0	0	4	0		0	0	0	0	1	5	0		4	0	0	0	-1	-1	0		0	0	0	2	0	2	0	0	0	2	1	1	0	0	0	0	0	1	0	0	0	0
39	1	p-17-222	黄丽英	2	0	0	0	0	4	1		3	0	1	0	4	5	3		-1	0	-1	0	-4	-1	-2		0	0	0	2	1	1	0	0	0	0	1	0	1	0	0	0	0	1	0	0	0	1
40	0	P-15-027	黄新浦	1	2	1	0	1	0	2		2	0	1	2	0	1	1		-1	2	0	-2	1	-1	1		0	1	0	0	0	0	1	0	0	0	1	0	0	0	0	2	0	0	0	0	0	2
41	1	p-18-268	吉康东	12	0	4	0	4	4	4		5	0	1	1	3	5	3		7	0	3	-1	1	-1	1		2	3	1	2	2	0	1	1	0	3	3	1	2	0	3	0	0	2	0	0	0	2
43	1	p-19-471	姜玉梅	6	0	5	0	2	6	6		2	0	1	0	0	6	3		4	0	4	0	2	0	3		0	0	1	2	2	2	1	1	2	1	2	1	0	0	2	0	0	2	0	1	1	2
45	1	p-15-022	康新阶	5	0	1	1	4	0	3		4	0	1	0	3	0	3		1	0	0	1	1	0	0		2	1	0	0	0	0	2	0	0	1	1	0	0	0	2	0	1	0	0	0	0	2
46	1	P-20-832	李爱云	1	1	1	0	1	3	2		2	0	0	0	2	3	2		-1	1	1	0	-1	0	0		0	0	0	1	1	1	0	0	0	0	1	0	1	0	1	0	0	2	0	0	0	2
48	1	p-18-340	李明泉	2	0	0	0	1	6	0		3	0	0	0	1	4	1		-1	0	0	0	0	2	-1		0	0	0	2	2	2	1	0	0	0	1		1	0	0	0	0	0	0	0	0	0
49	0	p-19-431	李书桥	6	0	5	0	5	6	7		2	0	1	0	3	0	4		4	0	4	0	2	6	3		2	1	2	2	2	2	2	1	1	2	2	0	1	0	1	0	0	1	0	1	0	4
50	0	P-19-684	李秀娥	0	0	1	0	1	4	3		2	0	5	1	4	5	3		-2	0	-4	-1	-3	-1	0		1	1	0	0	2	2	0	0	0	0	0	0	0	0	0	0	0	0	0	0	0	0
52	0	p-19-633	李勇	2	0	4	0	2	5	2		1	0	0	0	1	0	0		1	0	4	0	1	5	2		2	2	1	1	2	2	0	0	1	0	2	0	0	0	0	0	0	1	0	0	0	1
53	0	p-17-225	李尊学	2	0	3	0	0	6	3		1	0	1	2	0	3	3		1	0	2	-2	0	3	0		0	2	1	2	2	2	0	0	0	1	0	0	1	0	0	0	0	1	0	0	0	0
56	0	p-18-271	刘爱英	5	1	4	0	1	4	6		7	0	1	1	4	3	7		-2	1	3	-1	-3	1	-1		1	1	0	2	1	1	0	0	1	1	2	1	0	0	1	1	0	1	0	0	2	2
57	0	P-16-089	刘京华	4	0	7	0	6	2	7		3	0	1	0	0	2	0		1	0	6	0	6	0	7		3	1	3	1	0	1	2	1	1	2	2	0	0	0	0	0	0	0	0	1	1	2
58	0	P-18-360	刘京石	0	0	0	0	2	0	0		2	0	0	0	0	2	1		-2	0	0	0	2	-2	-1		0	0	0	0	0	0	0	2	0	0	0	0	0	0	0	0	0	2	0	0	0	0
59	1	P-20-946	刘秀文	8	2	3	0	4	6	2		2	0	2	2	1	3	4		6	2	1	-2	3	3	-2		2	1	1	2	2	2	2	0	0	2	2	0	2	0	2	2	0	1	0	0	1	2
60	1	p-20-901	刘玉花	5	0	3	0	4	4	3		4	0	0	0	2	5	0		1	0	3	0	2	-1	3		3	1	2	2	1	1	1	0	0	3	1	0	1	0	0	0	0	0	0	0	0	1
61	1	p-19-435	娄敬如	4	0	3	0	4	4	6		0	0	1	0	1	4	2		4	0	2	0	3	0	4		1	1	0	1	2	1	2	1	0	1	2	0	0	0	1	0	0	1	0	1	1	2
62	0	p-18-302	卢正平	1	0	1	0	2	3	6		1	0	0	1	1	3	1		0	0	1	-1	1	0	5		0	1	0	0	2	1	2	0	0	0	1	0	0	0	0	0	0	0	0	0	0	4
65	1	P-20-759	缪益春	4	0	2	0	4	3	5		0	0	1	0	1	0	2		4	0	1	0	3	3	3		1	1	0	0	2	1	2	1	0	1	1	0	1	0	1	0	0	2	0	1	0	2
67	1	p-19-434	秦西英	8	0	2	1	3	5	4		6	0	0	0	4	2	2		2	0	2	1	-1	3	2		1	1	0	2	2	1	2	0	0	2	1	0	1	0	3	0	1	0	0	0	1	2
69	0	p-17-220	伞玉莲	3	0	7	0	1	2	3		2	0	0	0	2	0	1		1	0	7	0	-1	2	2		1	1	0	0	1	1	0	0	0	1	0	1	1	0	0	0	0	2	2	4	0	2
71	1	P-19-531	孙再铭	0	0	4	0	0	3	3		9	2	4	2	5	5	4		-9	-2	0	-2	-5	-2	-1		0	1	3	2	1	0	0	0	0	0	0	0	0	0	0	0	0	0	0	0	0	0
72	1	P-18-320	唐传义	4	1	4	0	3	5	4		9	0	2	2	6	6	3		-5	1	2	-2	-3	-1	1		0	2	1	2	2	1	1	1	0	0	1	1		1	2	1		2	0	0	1	2
74	0	P-16-091	王春敏	2	0	4	0	2	2	6		2	0	1	1	2	0	2		0	0	3	-1	0	2	4		1	1	2	0	1	1	1	0	1	1	0	0	0	0	1	0	0	0	0	0	0	2
78	1	P-20-877	王鹤峰	1	0	0	1	2	6	0		2	0	3	0	3	4	2		-1	0	-3	1	-1	2	-2		0	0	0	2	2	2	1	1	0	0	0	0	0	0	0	0	1	1	0	0	0	0
79	1	P-20-907	王建军	2	0	1	0	2	2	4		8	0	3	1	5	5	2		-6	0	-2	-1	-3	-3	2		1	0	1	1	0	1	1	0	0	1	0	0	1	0	0	0	0	1	0	0	0	1
80	0	P-17-150	王开顺	2	0	0	0	0	0	0		0	0	0	0	1	1	1		2	0	0	0	-1	-1	-1		0	0	0	0	0	0	0	0	0	0	0	0	2	0	0	0	0	0	0	0	0	0
81	1	P-19-623	王丽华	6	1	4	1	5	5	3		3	0	2	0	2	6	4		3	1	2	1	3	-1	-1		2	1	0	2	2	1	2	1	1	2	1	1	1	0	0	1	1	1	0	1	1	0
84	1	P-19-661	王林桥	3	0	2	0	4	3	5		5	0	2	0	4	3	4		-2	0	0	0	0	0	1		1	0	0	1	1	1	2	0	1	1	1	0	1	1	0	0	0	0	0	0	1	3
85	1	P-19-643	王善珍	3	0	2	0	0	6	4		1	0	3	0	3	3	3		2	0	-1	0	-3	3	1		0	1	0	2	2	2	0	0	1	1	1	1	0	0	0	0	0	0	0	0	0	1
87	0	P-19-590	王桃香	4	0	5	0	5	0	7		3	0	2	0	3	3	6		1	0	3	0	2	-3	1		2	1	3	0	0	0	2	1	1	1	2	1	0	0	0	0	0	0	0	0	0	2
94	1	P-18-330	徐书湘	1	0	1	0	0	2	1		5	0	9	0	1	4	0		-4	0	-8	0	-1	-2	1		0	1	0	0	2	0	0	0	0	0	0	1	0	0	0	0	0	0	0	0	0	1
95	1	p-16-071	徐耀洲	1	0	4	0	1	3	3		1	1	2	1	2	4	2		0	-1	2	-1	-1	-1	1		0	1	1	0	1	2	1	0	0	0	1			0	0	0	0	2	0	1	1	1
96	0	P-17-228	徐治辉	6	0	6	0	0	4	3		2	0	2	2	3	2	1		4	0	4	-2	-3	2	2		0	3	2	0	2	2	0	0	0	2	2	0	2	0	0	0	0	2	0	1	0	0
97	0	P-20-841	许立中	3	0	3	0	0	0	5		2	0	2	0	2	0	2		1	0	1	0	-2	0	3		0	2	0	0	0	0	0	0	1	2	1	0	0	0	0	0	0	0	0	0	0	2
98	0	P-20-893	杨朝恒	7	0	13	0	7	6	5		5	0	3	2	1	1	5		2	0	10	-2	6	5	0		1	4	2	2	2	2	2	3	2	3	1	0	1	1	2	0	0	2	1	2	2	2
99	0	P-16-059	杨志堂	1	1	0	0	1	2	1		0	0	0	1	2	3	1		1	1	0	-1	-1	-1	0		0	0	0	0	0	2	1	0	0	0	1	0	0	0	0	1	0	0	0	0	0	1
100	0	P-19-555	姚永霞	4	0	3	0	3	6	4		3	0	2	0	3	2	6		1	0	1	0	0	4	-2		2	0	3	2	2	2	1	0	0	2	2	0	0	0	0	0	0	0	0	0	0	0
106	1	P-19-651	张平	1	0	1	0	1	2	0		1	0	1	1	2	1	2		0	0	0	-1	-1	1	-2		2	1	1	2	2	2	1	0	0	2	2	0	0	0	0	0	0	0	1	0	0	1
108	0	P-17-209	赵美荣	1	0	1	1	1	3	3		1	0	1	1	0	1	2		0	0	0	0	1	2	1		0	1	0	0	2	1	1	0	0	0	0	0	0		0	0	1	0	0	0	0	2
110	1	P-16-121	赵玉莲	3	0	0	0	2	2	2		2	0	0	0	2	0	0		1	0	0	0	0	2	2		0	0	0	1	1	0	0	2	0	1	2	0	0	0	0	0	0	1	0	0	0	2
111	0	p-15-032	周康华	4	0	4	0	3	6	5		2	0	0	0	2	2	2		2	0	4	0	1	4	3		2	1	1	2	2	2	1	0	1	2	1	0	1		0	0	0	0	0	0	1	2
112	0	P-19-484	朱彦鑫	0	0	0	0	2	4	3		0	0	2	0	1	3	0		0	0	-2	0	1	1	3		1	0	0	0	2	2	1	0	0	0	0	0	0		0	0	0	0	0	0	0	1
[truncated: 28 more columns]
