# Supplementary material for: Premature drug reduction after subthalamic nucleus deep brain stimulation leading to worse depression in patients with Parkinson's disease
Source: Front Neurol. 2023 Oct 19;14:1270746. doi: 10.3389/fneur.2023.1270746 (PMC10620523; doi:10.3389/fneur.2023.1270746)
Supplement: Supplementary file 2 [file Data_Sheet_1.ZIP › 0.03 - Long-term follow-up.xlsx]

## Sheet: Sheet1
				男1女0						术前																									长期随访
NO	分组（吃药—不吃药)	患者编号	姓名	性别	手术年龄	病程	长期随访	靶点		术前息宁用量	术前左旋多巴等效剂量	UPDRS_III (med on)	震颤（med on)	僵直（med on）	运动迟缓（med on）	中轴（med on）	UPDRS_III (med off)	震颤（med off)	僵直（med off）	运动迟缓（med off）	中轴（med off）	UPDRS_III药物改善率	UPDRS-IV	berg（med on）	berg（med off）	不宁腿	FOGQ	焦虑	抑郁	PDQ39	RBD	MMSE	MoCA		息宁用量	息宁减量	左旋多巴等效	左旋多巴减量	UPDRSIII（med on）	震颤（med on)	僵直（med on）	运动迟缓（med on）	中轴（med on）	UPDRSIII（med off）	震颤（MED Off)	僵直（med off）	运动迟缓（med off）	中轴（med off）	UPDRS_III开机药物改善率
1	1	p-15-014	白长生	1	77	24	3年	STN		250	1464	40	2	4	12	3	73	11	10	19	6	0.452055	21					0	11	49		21	20		250	0	1576	-112
2	2	P-18-403	曹传明	1	61	11	无	STN		750	1089	6	1	1	3	1	43	11	7	16	6	0.860465	5	52	42	0	19	3	5	34	3	29	27		285	465	1032	57
3	2	P-19-486	曹光文	1	55	23	无	STN		500	775	35	5	5	22	4	77	19	12	39	7	0.545455	11	51	43	22	21	11	25	69	13	28			375	125	682	93
5	1	P-16-061	常金玲	0	71	9	1年	STN		375	282	26.2	6.68	4	10.8	4.8	57.4	20	10	20.4	9.6	0.553191	21	54	45	0	21	9	13	51		26	25		0	375	282	0
6	1	P-16-051	陈才	1	64	11	1年	STN		500	965	9.5	0	0	3.6	3.6	27.5	0	4	10.8	9.6	0.714286	6	56	53	0	4	11	10	24		27	24		500	0	965	0
8	2	p-19-511	陈多森	1	62	11	1年	STN		250	799	18	2	5	8	4	44	1	12	25	9	0.590909	2		42	0	14	3	9	37	10	27	24		0	250	532	267
11	2	P-19-497	陈进宽	1	63	14		STN		250	888	11	0	1	6	5	57	8	11	19	20	0.807018	12	45	30	37	23	12	20	77	10	30	25		250	0	788	100
13	1	P-20-776	陈宽锁	1	66	21		STN		125	844	38	9	5	14	10	93	24	12	35	21	0.591398	14	32	8	0	19	12	12	90	3	22	14		125	0	844	0
14	1	P-19-693	陈兰英	0	74	10		STN		250	1524.5	14	0	1	7	6	29	0	4	15	11	0.517241	3	42	32	26	22	33	25	95	6	30	23		250	0	1524.5	0
15	2	p-18-276	陈美诗	0	63	19		STN		250	813	19	2	3	10	5	73	17	11	31	14	0.739726	9	55	42	20	16	20	17	49	11	27	24		125	125	744	69
16	1	p-16-43	陈汝兰	0	68	12		STN		500	788.5	17.8	1.67	1	10.8	3.6	34.6	5	9	12	7.2	0.5	14	49	41	0	14	21	9	36		19	13		500	0	788.5	0
19	1	P-17-133	陈资水	1	69	17		STN		1000	1052	19	0	1	10.8	6	38.2	3.3	2	22.8	9.6	0.516	15	15	37	16	18	10	16	60		28	18		1500	-500	1378	-326
21	1	p-16-042	仇新国	1	61	10		STN		375	482	23.8	10	0	10.8	4.8	47.8	23.4	1	20.4	8.4	0.512821	19	56	53	18	2	7	16	61		27	23		375	0	482	0
23	1	P-18-333	董斌祥	1	58	7		STN		375	662.34	7	0	1	6	0	35	1	9	20	6	0.8	9	56	49	22	0	26	33	77	4	25	22		325	50	974	-311.66
27	2	P-19-624	范小龙	1	57	17		STN		1000	1077	12	6	1	2	1	53	10	5	19	17	0.773585	7	50	22	25	24	35	18	94	5	29	28		750	250	888.91	188.09
30	1	P-19-634	高昌平	0	53	17		STN		1000	1052	9	2	0	7	0	51	5	10	26	12	0.823529	6	43	28	28	21	22	25	96	6	24	18		1000	0	1051.88	0.12
31	2	P-16-049	高义生	1	62	17		STN		500	976	58.6	20	9	24	8.4	107.8	35	18	42	18	0.460674	48	49	2	0	24	32	22	105		25	25		250	250	588	388
32	2	p-19-442	古香连	0	67	11		STN		250	388	44	13	5	22	6	65	15	11	32	9	0.323077		47	39	27	0	19	20	45	5	21	15		0	250	200	188
34	2	p-17-224	郭春义	1	64	14		STN		1000	902	4.6	0	0	2.4	1.2	45.4	15	7	20.4	4.8	0.918919	3	55	53	0	10	11	17	30		29	26		750	250	714	188
35	1	P-18-393	郭俊太	1	62	10		STN		375	830	18	5	2	9	1	54	16	7	20	9	0.666667	9	19	55	28	0	15	14	32	2	28	17		375	0	832	-2
36	1	P-17-143	韩东芬	0	69	13		STN		500	626	22.9	0	0	9.6	7.2	38.3	3.3	4	14.4	12	0.5	14	43	33	31	16	9	12	46		30	25		500	0	626	0
37	2	P-17-169	胡宽广	1	63	11		STN		250	938	22.6	0	3	13.2	4.8	47.8	8.4	8	21.6	9.6	0.538462	18	55	52	0	6	12	10	26		28	23		250	0	638	300
38	2	p-17-139	华藏加措	1	51	11		STN		250	813	15.4	1.7	0	9.6	3.6	47.8	23.4	8	14.4	6	0.692308	12	56	55	0	0	10	9	11		26	18		375	-125	794.5	18.5
39	2	p-17-222	黄丽英	0	51	19		STN		1000	1251.9	25	0	1	16.8	6	62.2	1.67	8	32.4	18	0.607843	20	40	2	12	22	20	8	61		27	15		1000	0	957	294.9
40	1	P-15-027	黄新浦	1	73	21		STN		564	1620	18	0	3	12	3	40	8	9	17	6	0.55	18		36	9	15	6	7	39		28	20		564	0	1620	0
41	2	p-18-268	吉康东	1	53	9		STN		500	1076	28	2	3	22	2	52	5	7	32	8	0.461538	0	52	50	20	15	28	30	95	5	21	9		125	375	694	382
43	2	p-19-471	姜玉梅	0	69	12		STN		250	668	5	1	0	3	2	15	2	0	8	7	0.666667	4	55	0	12	18	30	27	49	6	24	22		125	125	650	18
45	2	p-15-022	康新阶	1	65	19		STN		125	1679.48	34.6	10	6	14.4	4.8	71.8	23.4	13	32.4	6	0.525424	28		43	27	13	19	13	80		30	26		125	0	989.75	689.73
46	2	P-20-832	李爱云	0	67	15		STN		375	1057	19	2	4	9	5	56	8	9	25	15	0.660714	5	50	17	16	22	17	10	105	7	27	20		625	-250	970	87
48	2	p-18-340	李明泉	1	69	14		STN		125	992.18	9	3	2	4	0	49	13	6	20	10	0.816327	1	53	45	19	14	14	9	45	6	28	26		0	125	500	492.18
49	1	p-19-431	李书桥	0	55	13		STN		375	680	29	2	5	17	7	72	12	11	39	12	0.597222		49	35	20	20	32	30	114	3	25	17		375	0	732	-52
50	1	P-19-684	李秀娥	0	68	15		STN		500	1326	13	0	1	10	4	91	6	15	52	22	0.857143	11	45	2	0	24	14	9	70	10	23	23		750	-250	1514	-188
52	1	p-19-633	李勇	1	71	13		STN		250	688	37	10	7	16	4	68	21	9	28	11	0.455882	4	55	47	13	17	18	16	24	7	28	27		250	0	738	-50
53	1	p-17-225	李尊学	1	65	17		STN		250	663	32.2	8.4	3	16.8	4.8	46.6	15	8	19.2	6	0.315789	26	48	42	17	15	8	15	53		28	22		250	0	663	0
56	1	p-18-271	刘爱英	0	58	9		STN		750	750	43	12	7	17	6	128	34	19	52	23	0.664062	7	54	0	0	24	29	22	68	0	23	17		1000	-250	1203	-453
57	1	P-16-089	刘京华	0	56	11		STN		500	626	10.6	0	2	4.8	2.4	35.8	3.3	6	14.4	10.8	0.724138	8	55	39	36	19	33	26	74		30	28		375	125	800	-174
58	1	P-18-360	刘京石	1	69	12		STN		250	587.97	31	1	8	19	4	48	1	11	31	7	0.354167	0	49	46	0	11	10	4	30	5	28	19		250	0	663	-75.03
59	2	P-20-946	刘秀文	0	66	8		STN		375	381	28	0	6	16	8	41	0	10	23	11	0.317073	0	36	27	13	18	28	26	65		27	22		250	125	300	81
60	2	p-20-901	刘玉花	0	61	9		STN		115	1369	14	0	4	4	6	35	2	7	14	13	0.6	0	34	18	23	22	35	19	111	11	30	21		0	115	950	419
61	2	p-19-435	娄敬如	1	66	12		STN		125	644	18	3	5	7	3	32	5	7	16	4	0.4375	4	56	55	0	0	22	22	65	4	28	25		0	125	598.5	45.5
62	1	p-18-302	卢正平	1	63	15		STN		500	950	50	10	6	29	6	66	11	8	39	9	0.242424	4	54	52	25	20	14	13	67	1	25	18		500	0	1140	-190
65	2	P-20-759	谬益春	0	65	10		STN		250	387.9	13	0	2	9	3	40	5	6	24	7	0.675	10	50	39	0	0	20	20	27	8	27	22		0	250	300	87.9
67	2	p-19-434	秦西英	1	62	8		STN		750	624	21	1	5	15	1	52	12	8	23	8	0.596154	5	55	41	22	10	21	22	48	6	27	20		0	750	375	249
69	1	p-17-220	伞玉莲	0	53	14		STN		1000	1403	10.6	0	0	8.4	1.2	84.5	3.3	15	42	21.6	0.885714	8	54	3	23	21	19	18	50		24	14		1200	-200	1442.6	-39.6
71	2	P-19-531	孙再铭	1	55	18		STN		750	864	68	29	3	27	8	76	29	9	29	8	0.105263		50	43	0	18	5	10		1	28	28		0	750	500	364
72	2	P-18-320	唐传义	1	53	18		STN		750	675	38	0	5	24	11	66	4	9	37	18	0.424242	10	46	35	24	24	19	23	36	10	25	22		0	750	650	25
74	1	P-16-091	王春敏	0	62	16		STN		250	675.5	21.4	5	1	10.8	4.8	55	18.4	6	24	9.6	0.622222	17	56	42	15	16	10	16	71		29	22		250	0	675.5	0
78	2	P-20-877	王鹤峰	1	64	16		STN		375	1157	18	3	1	12	3	39	6	8	16	11	0.538462	15	44	30	0	17	7	10	48	2	23	18		0	375	675	482
79	2	P-20-907	王建军	1	57	21		STN		375	1382.7	1	0	0	1	0	30	4	3	17	8	0.966667	7	56	44	19	16	18	12	64	6	27	27		0	375	950	432.7
80	1	P-17-150	王开顺	1	68	17		STN		375	1390	13	0	2	6	3.6	27.4	3.3	6	12	4.8	0.545455	10	56	52	0	0	4	2	30		28	24		375	0	1390	0
81	2	P-19-623	王丽华	0	66	13		STN		250	688	13	2	2	1	8	32	6	7	5	13	0.59375	11	17	18	0	23	15	25	64	4	30	23		250	0	538	150
84	2	P-19-661	王林桥	1	65	17		STN		250	638	42	11	6	21	3	63	19	12	26	5	0.333333	9			10	20	13	17	84	8	27	19		250	0	438	200
85	2	P-19-643	王善珍	0	69	9		STN		750	800	50	7	8	28	8	74	15	13	32	14	0.324324	7	52	42	34	24	18	15	68	2	20	15		0	750	662.5	137.5
87	1	P-19-590	王桃香	0	68	11		STN		250	563	26	3	4	14	6	50	5	9	28	10	0.48	5	50	41	0	0	15	21	67	1	26	15		375	-125	657	-94
94	2	P-18-330	徐书湘	1	82	15		STN		750	713.9	11	2	2	4	2	46	10	7	16	12	0.76087	2	50	41	29	22	10	5	24	11	29	22		0	750	500	213.9
95	2	p-16-071	徐耀洲	1	66	13		STN		500	1165	22.6	3.3	1	12	6	75.4	10	17	30	16.8	0.709677	18	55	6	0	23	24	14	63		30	29		375	125	932	233
96	1	P-17-228	徐治辉	1	55	12		STN		250	1213	25	3.3	3	13.2	4.8	44.2	3.3	8	24	7.2	0.444444	20	51	31	16	15	19	21	83		27	21		250	0	1224	-11
97	1	P-20-841	许立中	1	57	6		STN		375	1032	10	1	3	6	0	16	2	4	8	2	0.375	8	54	52	0	0	8	11	27	13	30	26		375	0	1182	-150
98	1	P-20-893	杨朝恒	0	49	13		STN		500	576	28	5	6	12	4	90	22	13	33	21	0.688889	5	51	1	19	12	36	40	97	9	26	0		500	0	575.9	0.1
99	1	P-16-059	杨志堂	1	63	11		STN		375	607	29.8	8.4	6	12	3.6	79	25	13	33.6	10.8	0.630769	24	56	37	0		18	6	68		25			375	0	873.75	-266.75
100	1	P-19-555	姚永霞	0	54	10		STN		125	394	9	2	1	5	1	28	12	6	9	2	0.678571	7	55	53	0	0	15	20	17	10	30	28		125	0	393.98	0.02
106	2	P-19-651	张平	0	58	10		STN		500	1326	21	2	4	12	4	46	5	10	24	8	0.543478	9	50	46	23	14	17	6	46	1	28	21		0	500	900	426
108	1	P-17-209	赵美荣	0	70	15		STN		625	1195	27.4	0	4	14.4	7.2	57.4	10	10	26.4	10.8	0.531915	22	51	35	14	21	14	9	65		29	28		625	0	1195	0
110	2	P-16-121	赵玉莲	0	61	19		STN		125	994	45.4	0	4	28.8	10.8	52.6	0	8	31.2	10.8	0.139535	37	44	42	0	14	6	10	30		27	22		0	125	0	994
111	1	p-15-032	周康华	1	68	12		STN		250	1013	24	6	4	10	4	43	14	6	17	6	0.44186	24	56	51	0	0	20	22	60		28	22		375	-125	1057	-44
112	1	P-19-484	朱彦鑫	1	65	10		STN		500	476	26.2	10	7	8.4	1.2	41.8	11.7	9	18	4.8	0.382353		51	51	0	0	7	9	22	10	28			0	500	500	-24
[truncated: 27 more columns]
