# Supplementary material for: Premature drug reduction after subthalamic nucleus deep brain stimulation leading to worse depression in patients with Parkinson's disease
Source: Front Neurol. 2023 Oct 19;14:1270746. doi: 10.3389/fneur.2023.1270746 (PMC10620523; doi:10.3389/fneur.2023.1270746)
Supplement: Supplementary file 2 [file Data_Sheet_1.ZIP › 0.03 - Medication usage details.xlsx]

## Sheet: Sheet1
				男1女0							术前用药						术后用药
NO	分组（不减药1—减药2)	患者编号	姓名	性别	手术年龄	病程	术前左旋多巴等效剂量	术后左旋多巴等效	靶点		levodopa(LD)	COMT-I	MAO-BI	DA	amantadine		多巴制剂	COMT-I	MAO-BI	多巴胺受体激动剂	金刚烷胺
1	1	p-15-014	白长生	1	77	24	1464	1576	STN		787.97	451.128	0	112.5	200		937.97	451.128	0	112.5	200
2	2	P-18-403	曹传明	1	61	11	1089	1032	STN		1013.91	0	0	75	0		732	0	0	0	0
3	2	P-19-486	曹光文	1	55	23	775	682	STN		775.94	0	0	0	0		681.955	0	0	0	0
5	1	P-16-061	常金玲	0	71	9	282	282	STN		281.955	0	0	0	0		281.95	0	0	0	0
6	1	P-16-051	陈才	1	64	11	965	965	STN		375.94	150.376	0	100	200		375.94	150.376	0	100	200
8	2	p-19-511	陈多森	1	62	11	799	532	STN		487.97	225.564	0	112.5	0		300	225.564	0	112.5	0
11	2	P-19-497	陈进宽	1	63	14	888	788	STN		787.97	0	0	100	0		689.97	0	0	100	0
13	1	P-20-776	陈宽锁	1	66	21	844	844	STN		693.985	0	0	150	0		693.985	0	0	150	0
14	1	P-19-693	陈兰英	0	74	10	1524.5	1524.5	STN		1137.97	225.564	0	175	0		1337.97	225.56	0	175	0
15	2	p-18-276	陈美诗	0	63	19	813	744	STN		787.97	0	0	25	0		693.985	0	0	50	0
16	1	p-16-43	陈汝兰	0	68	12	788.5	788.5	STN		775.94	0	0	0	0		775.94	0	0	0	0
19	1	P-17-133	陈资水	1	69	17	1052	1378	STN		751.88	0	0	300	0		1127.82	0	0	250	0
21	1	p-16-042	仇新国	1	61	10	482	482	STN		481.955	0	0	0	0		481.955	0	0	0	0
23	1	P-18-333	董斌祥	1	58	7	662.34	974	STN		479.955	225.564	0	0	0		694.361	225.564	0	0	0
27	2	P-19-624	范小龙	1	57	17	1077	888.91	STN		751.88	0	50	75	200		563.91	0	50	75	200
30	1	P-19-634	高昌平	0	53	17	1052	1051.88	STN		1051.88	0	0	0	0		1051.88	0	0	0	0
31	2	P-16-049	高义生	1	62	17	976	588	STN		775.94	0	0	0	200		387.97	0	0	0	200
32	2	p-19-442	古香连	0	67	11	388	200	STN		387.97	0	0	0	0		200	0	0	0	0
34	2	p-17-224	郭春义	1	64	14	902	714	STN		751.88	0	50	100	0		563.91	0	50	100	0
35	1	P-18-393	郭俊太	1	62	10	830	832	STN		831.955	0	0	0	0		831.955	0	0	0	0
36	1	P-17-143	韩东芬	0	69	13	626	626	STN		475.94	0	0	150	0		475.94	0	0	150	0
37	2	P-17-169	胡宽广	1	63	11	938	638	STN		637.97	0	150	150	0		487.97	0	0	150	0
38	2	p-17-139	华藏加措	1	51	11	813	794.5	STN		787.97	0	0	25	0		781.95	0	0	12.5	0
39	2	p-17-222	黄丽英	0	51	19	1251.9	957	STN		751.88	0	0	200	300		751.88	0	0	50	200
40	1	P-15-027	黄新浦	1	73	21	1620	1620	STN		774.06	300	0	187.5	0		774.06	300	0	187.5	0
41	2	p-18-268	吉康东	1	53	9	1076	694	STN		975.94	0	0	0	0		693.98	0	0	0	0
43	2	p-19-471	姜玉梅	0	69	12	668	650	STN		567.97	0	0	100	0		550	0	0	0	100
45	2	p-15-022	康新阶	1	65	19	1679.48	989.75	STN		1153.35	451.128	0	75	150		543.985	451.128	0	75	150
46	2	P-20-832	李爱云	0	67	15	1057	970	STN		881.955	0	0	75	100		850.75	0	0	75	0
48	2	p-18-340	李明泉	1	69	14	992.18	500	STN		743.985	225.564	0	0	200		300	0	0	150	150
49	1	p-19-431	李书桥	0	55	13	680	732	STN		581.955	0	0	0	100		581.955	0	0	0	150
50	1	P-19-684	李秀娥	0	68	15	1326	1514	STN		975.94	0	0	150	200		1163.91	0	0	150	200
52	1	p-19-633	李勇	1	71	13	688	738	STN		587.97	0	0	100	0		587.97	0	0	150	0
53	1	p-17-225	李尊学	1	65	17	663	663	STN		587.97	0	0	75	0		587.97	0	0	75	0
56	1	p-18-271	刘爱英	0	58	9	750	1203	STN		563.91	451.128	0	0	0		751.88	451.128	0	0	0
57	1	P-16-089	刘京华	0	56	11	626	800	STN		475.94	0	0	150	0		475.955	0	0	150	0
58	1	P-18-360	刘京石	1	69	12	587.97	663	STN		487.97	0	100	0	0		487.97	0	100	75	0
59	2	P-20-946	刘秀文	0	66	8	381	300	STN		381.955	0	0	0	0		287.97	0	0	0	0
60	2	p-20-901	刘玉花	0	61	9	1369	950	STN		986.466	0	0	150	0		800	0	0	150	0
61	2	p-19-435	娄敬如	1	66	12	644	598.5	STN		493.985	0	0	150	0		300	0	0	150	0
62	1	p-18-302	卢正平	1	63	15	950	1140	STN		875.94	0	0	75	0		1125.94	0	0	75	0
65	2	P-20-759	谬益春	0	65	10	387.9	300	STN		387.97	0	0	0	0		300	0	0	0	0
67	2	p-19-434	秦西英	1	62	8	624	375	STN		563.91	0	0	300	0		300	0	0	75	0
69	1	p-17-220	伞玉莲	0	53	14	1403	1442.6	STN		751.88	451.128	0	200	0		1016.64	225.564	0	200	0
71	2	P-19-531	孙再铭	1	55	18	864	500	STN		863.91	0	0	0	0		300	0	0	0	200
72	2	P-18-320	唐传义	1	53	18	675	650	STN		563.91	0	0	75	0		563.91	0	0	75	0
74	1	P-16-091	王春敏	0	62	16	675.5	675.5	STN		637.97	0	0	37.5	0		637.97	0	0	37.5	0
78	2	P-20-877	王鹤峰	1	64	16	1157	675	STN		1081.95	0	0	75	0		480	0	0	75	0
79	2	P-20-907	王建军	1	57	21	1382.7	950	STN		882.707	300.752	0	100	100		750	0	0	100	100
80	1	P-17-150	王开顺	1	68	17	1390	1390	STN		781.955	451.128	0	150	200		781.955	451.128	0	150	200
81	2	P-19-623	王丽华	0	66	13	688	538	STN		687.97	0	0	0	0		437.97	0	0	0	0
84	2	P-19-661	王林桥	1	65	17	638	438	STN		637.97	0	0	0	0		437.97	0	0	0	0
85	2	P-19-643	王善珍	0	69	9	800	662.5	STN		1363.91	0	0	0	0		450	0	0	0	0
87	1	P-19-590	王桃香	0	68	11	563	657	STN		487.97	0	0	75	0		581.955	0	0	75	0
94	2	P-18-330	徐书湘	1	82	15	713.9	500	STN		563.91	0	50	100	0		400	0	0	1	0
95	2	p-16-071	徐耀洲	1	66	13	1165	932	STN		975.94	225.564	0	0	0		781.955	150.376	0	0	0
96	1	P-17-228	徐治辉	1	55	12	1213	1224	STN		287.97	375.94	100	0	0		587.97	375.94	100	0	0
97	1	P-20-841	许立中	1	57	6	1032	1182	STN		581.955	0	50	200	200		581.955	0	50	300	200
98	1	P-20-893	杨朝恒	0	49	13	576	575.9	STN		575.94	0	0	0	0		575.94	0	0	0	0
99	1	P-16-059	杨志堂	1	63	11	607	873.75	STN		581.955	0	0	75	0		581.955	0	0	75	0
100	1	P-19-555	姚永霞	0	54	10	394	393.98	STN		393.985	0	0	0	0		393.985	0	0	0	0
106	2	P-19-651	张平	0	58	10	1326	900	STN		975.94	0	0	150	200		600	0	0	100	200
108	1	P-17-209	赵美荣	0	70	15	1195	1195	STN		869.925	0	0	75	250		869.925	0	0	75	250
110	2	P-16-121	赵玉莲	0	61	19	994	0	STN		693.98	0	0	0	300		493.98	0	0	25	300
111	1	p-15-032	周康华	1	68	12	1013	1057	STN		937.97	0	0	75	0		787.97	0	0	75	0
112	1	P-19-484	朱彦鑫	1	65	10	476	500	STN		375.94	0	0	100	0		400	0	0	100	0
