# Supplementary material for: Premature drug reduction after subthalamic nucleus deep brain stimulation leading to worse depression in patients with Parkinson's disease
Source: Front Neurol. 2023 Oct 19;14:1270746. doi: 10.3389/fneur.2023.1270746 (PMC10620523; doi:10.3389/fneur.2023.1270746)
Supplement: Supplementary file 2 [file Data_Sheet_1.ZIP › 122patients_cohort.csv]

NO	分组	age	duration	UPDRS3_ON	tremor1	rigidity1	bradykinesia1	axial	UPDRS3_off	tremor2	rigidity2	bradykinesia2	axial2	anxiety_pre	depression_pre	UPDRS3_ON_follow	tremor3	rigidity3	bradykinesia3	axial3	UPDRS3_off_follow	tremor4	rigidity4	bradykinesia4	axial4	anxiety_follow	depression_follow
1	1	77	24	40	2	4	12	3	73	11	10	19	6	0	11	16	0	0	11	5	27	1	5	16	5	0	9
2	1	68	18	14	0	0	10	4	60	16	5	26	13	0	11	26	4	4	13	5	31	6	6	13	6	0	5
3	1	71	9	26.2	6.68	4	10.8	4.8	57.4	20	10	20.4	9.6	9	13	15.4	0	1	9.6	3.6	27.4	3.3	3	15.6	4.8	22	12
4	1	64	11	9.5	0	0	3.6	3.6	27.5	0	4	10.8	9.6	11	10	8.3	0	0	3.6	2.4	10.7	0	0	6	2.4	12	10
5	1	60	14	12	0	0	9	3	39	7	8	17	7	0	19	5	0	1	3	1	31	6	6	15	4	0	14
6	1	66	21	38	9	5	14	10	93	24	12	35	21	12	12	25	5	1	11	9	40	13	3	12	13	10	18
7	1	74	10	14	0	1	7	6	29	0	4	15	11	33	17	14	0	1	7	6	27	0	4	14	11	33	17
8	1	52	13	42	0	3	24	17	59	0	13	32	17	13	31	38	0	5	21	13	46	2	10	22	14	9	14
9	1	68	12	17.8	1.67	1	10.8	3.6	34.6	5	9	12	7.2	21	9	13	1.67	0	8.4	2.4	17.8	1.67	0	12	3.6	15	16
10	1	41	14	18	2	6	7	3	43	13	8	16	7	12	17	3	0	0	2	1	18	7	1	8	1	2	10
11	1	69	17	19	0	1	10.8	6	38.2	3.3	2	22.8	9.6	10	16	14	0	2	8	4	25	2	7	12	4	10	3
12	1	61	10	23.8	10	0	10.8	4.8	47.8	23.4	1	20.4	8.4	7	16	21.4	3.3	0	13.2	4.8	25	3.3	1	14.4	6	7	10
13	1	58	7	7	0	1	6	0	35	1	9	20	6	26	33	7	0	0	5	2	9	0	1	6	2	3	3
14	1	50	11	0	0	0	0	0	32.2	3.3	5	16.8	6	0	0	14.2	8.4	5	7.2	1.2	37	11.7	5	15.6	6	0	14
15	1	53	17	9	2	0	7	0	51	5	10	26	12	22	25	18	0	3	9	6	30	0	5	16	9	13	15
16	1	62	10	18	5	2	9	1	54	16	7	20	9	15	14	22	7	4	11	0	24	5	5	12	2	11	6
17	1	69	13	22.9	0	0	9.6	7.2	38.3	3.3	4	14.4	12	9	12	16.3	1.7	0	6	2.4	19.6	5	0	6	3.6	1	3
18	1	66	13	36	7	7	11	10	66	18	12	24	11	17	17	18	0	0	12	7	53	8	5	21	20	14	11
19	1	73	21	18	0	3	12	3	40	8	9	17	6	6	7	13	1	3	7	2	18	0	3	12	3	3	7
20	1	63	13	24	3	5	11	5	74	10	16	31	15	27	18	13	4	5	1	2	29	4	8	11	5	31	41
21	1	55	13	29	2	5	17	7	72	12	11	39	12	32	30	31	8	4	14	6	51	10	9	25	7	6	10
22	1	68	15	13	0	1	10	4	91	6	15	52	22	14	9	28	0	7	15	7	51	3	12	25	13	25	20
23	1	71	13	37	10	7	16	4	68	21	9	28	11	18	16	15	4	4	8	0	28	12	4	13	0	7	2
24	1	65	17	32.2	8.4	3	16.8	4.8	46.6	15	8	19.2	6	8	15	11.8	0	0	9.6	1.2	26.2	3.3	0	19.2	3.6	20	10
25	1	58	9	43	12	7	17	6	128	34	19	52	23	29	22	84	19	12	32	20	121	28	20	50	23	14	23
26	1	56	11	10.6	0	2	4.8	2.4	35.8	3.3	6	14.4	10.8	33	26	4.6	0	0	3.6	0	9.4	1.7	2	4.8	0	5	6
27	1	69	12	31	1	8	19	4	48	1	11	31	7	10	4	16	3	4	7	2	33	7	7	14	4	5	5
28	1	63	15	50	10	6	29	6	66	11	8	39	9	14	13	21	0	4	12	5	56	4	13	28	10	8	7
29	1	53	14	10.6	0	0	8.4	1.2	84.5	3.3	15	42	21.6	19	18	39.4	0	7	21.6	4.8	55.9	0	14	26.4	9.6	16	5
30	1	62	16	21.4	5	1	10.8	4.8	55	18.4	6	24	9.6	10	16	5.8	0	0	3.6	1.2	26.2	8.4	2	10.8	6	7	8
31	1	56	12	16	0	3	12	1	57	3	13	30	13	17	12	13	3	1	6	2	47	5	11	21	10	13	8
32	1	68	17	13	0	2	6	3.6	27.4	3.3	6	12	4.8	4	2	9.4	1.7	0	7.2	0	16.6	1.7	0	10.8	3.6	6	3
33	1	68	11	26	3	4	14	6	50	5	9	28	10	15	21	25	2	2	16	5	35	4	5	19	8	14	17
34	1	45	10	16.6	0	3	10.8	1.2	34.6	0	7	18	7.2	0	20	13	0	4	3.6	3.6	22.6	0	9	6	4.8	0	15
35	1	63	17	11	0	3	7	2	63	4	14	29	18	41	24	29	3	8	11	8	38	3	8	19	9	40	23
36	1	55	12	25	3.3	3	13.2	4.8	44.2	3.3	8	24	7.2	19	21	23.8	0	1	16.8	4.8	39.4	0	6	22.8	8.4	13	12
37	1	57	6	10	1	3	6	0	16	2	4	8	2	8	11	10	1	3	6	0	24	5	7	10	2	8	8
38	1	49	13	28	5	6	12	4	90	22	13	33	21	36	40	10	3	0	5	2	24	7	1	12	3	16	17
39	1	63	11	29.8	8.4	6	12	3.6	79	25	13	33.6	10.8	18	6	28.6	5	2	19.2	2.4	35.8	6.7	2	24	3.6	6	7
40	1	54	10	9	2	1	5	1	28	12	6	9	2	15	20	14	5	0	6	2	31	12	3	12	2	12	16
41	1	66	27	41	9	1	26	6	60	17	1	36	7	13	4	26	8	1	13	4	31	12	1	14	4	8	12
42	1	62	20	20.2	0	5	8.4	4.8	44.2	6.7	11	16.8	8.4	49	39	31	0	7	18	3.6	31	0	8	18	2.4	31	24
43	1	67	15	9.4	6.8	0	2.4	1.2	62.2	6.7	13	27.6	13.2	28	17	19	0	2	12	3.6	31	5	3	16.8	6	21	20
44	1	76	11	30	3	7	13	8	50	9	12	22	9	6	4	4	1	0	1	2	10	3	0	4	3	2	2
45	1	70	15	27.4	0	4	14.4	7.2	57.4	10	10	26.4	10.8	14	9	17.8	0	0	12	4.8	35.8	1.7	3	22.8	7.2	10	6
46	1	68	12	24	6	4	10	4	43	14	6	17	6	20	22	24	6	4	11	3	30	10	3	14	3	20	8
47	1	65	10	26.2	10	7	8.4	1.2	41.8	11.7	9	18	4.8	7	9	3.4	0	1	1.2	0	21.4	0	5	12	3.6	8	6
48	2	61	11	6	1	1	3	1	43	11	7	16	6	3	5	6	0	0	3	3	8	0	0	4	4	7	8
49	2	55	23	35	5	5	22	4	77	19	12	39	7	11	25	8	2	0	5	1	31	6	5	18	3	22	30
50	2	59	19	37	0	4	22.8	8.4	69.4	3.3	7	40.8	16.8	24	15	17.8	0	0	12	4.8	28.6	3.3	2	15.6	7.2	11	9
51	2	57	9	28.6	0	6	16.8	3.6	75.4	3.3	15	34.8	19.2	17	22	22.6	0	5	9.6	6	50.2	8.4	7	22.8	12	25	9
52	2	62	11	18	2	5	8	4	44	1	12	25	9	3	9	6	0	0	4	3	14	1	1	5	8	11	13
53	2	73	14	57	1.67	8	28.8	14.4	68	3.3	12	32.4	16.8	20	19	33.9	0	4	13.2	10.8	41.6	3.3	4	19.2	10.8	17	21
54	2	63	14	11	0	1	6	5	57	8	11	19	20	12	20	24	0	6	11	7	51	2	11	23	17	17	19
55	2	55	10	7	3	3	0	1	39	5	12	9	13	20	15	1	0	0	1	0	2	1	0	1	0	6	2
56	2	63	19	19	2	3	10	5	73	17	11	31	14	20	17	26	0	1	23	4	40	5	3	26	8	8	3
57	2	57	8	19	0	3	11	6	55	2	11	30	15	13	20	3	1	1	1	0	3	0	1	2	0	7	10
58	2	73	22	20.2	0	5	8.4	4.8	43	5	10	16.8	9.6	32	26	8.2	0	0	3.6	3.6	13	0	0	6	6	13	13
59	2	56	4	27	0	7	15	6	57	9	11	30	7	28	32	12	2	0	8	2	15	1	0	12	2	12	14
60	2	53	8	11	1	3	3	4	43	9	9	16	10	17	13	42	4	10	22	8	47	3	10	26	10	8	9
61	2	50	5	29	1	5	17	7	50	3	10	24	14	19	19	25	0	0	18	9	34	0	1	20	15	8	3
62	2	48	10	21.4	1.67	5	12	1.2	35.8	3.3	7	19.2	4.8	16	20	20.2	0	5	10.8	2.4	31.2	0	8	15.6	6	21	20
63	2	57	17	12	6	1	2	1	53	10	5	19	17	35	18	26	10	6	6	3	54	14	11	17	12	17	11
64	2	50	6	14	0	3	8	3	47	7	9	21	10	21	22	6	0	0	5	1	23	1	4	15	4	0	0
65	2	66	27	19	13.4	1	6	1.2	34.6	1.7	8	15.6	7.2	21	12	15.4	6.7	0	7.2	2.4	19.2	3.3	0	10.8	6	9	7
66	2	62	17	58.6	20	9	24	8.4	107.8	35	18	42	18	32	22	28.6	1.7	5	14.4	6	53.8	13.4	10	22.8	8.4	21	21
67	2	67	11	44	13	5	22	6	65	15	11	32	9	19	20	21	6	2	11	2	28	10	4	12	2	3	5
68	2	63	9	10	0	1	6	3	75	20	8	33	14	29	19	36	13	7	14	2	52	15	8	23	6	14	11
69	2	64	14	4.6	0	0	2.4	1.2	45.4	15	7	20.4	4.8	11	17	3.4	1.7	0	0	1.2	25	6.7	5	8.4	4.8	3	1
70	2	63	11	22.6	0	3	13.2	4.8	47.8	8.4	8	21.6	9.6	12	10	9.4	0	1	12	4.8	11.8	0	3	3.6	3.6	13	8
71	2	51	11	15.4	1.7	0	9.6	3.6	47.8	23.4	8	14.4	6	10	9	14.2	0	0	9.6	3.6	25	8.4	2	10.8	4.8	7	6
72	2	51	19	25	0	1	16.8	6	62.2	1.67	8	32.4	18	20	8	0	0	0	0	0	44.2	3.3	1	20.4	19.2	17	16
73	2	53	9	28	2	3	22	2	52	5	7	32	8	28	30	36	4	7	19	7	42	2	9	24	8	21	18
74	2	67	17	25	0	4	14.4	4.8	52.6	5	9	25.2	12	14	21	3.4	1.67	0	1.2	0	5.8	3.3	0	1.2	1.2	12	11
75	2	69	12	5	1	0	3	2	15	2	0	8	7	30	27	9	0	1	6	2	21	0	6	11	4	14	12
76	2	55	13	1	0	0	1	0	22	4	2	15	1	0	17	5	1	0	4	0	30	6	4	16	4	0	18
77	2	65	19	34.6	10	6	14.4	4.8	71.8	23.4	13	32.4	6	19	13	13	0	2	9.6	0	25	0	7	13.2	2.4	16	11
78	2	67	15	19	2	4	9	5	56	8	9	25	15	17	11	12	3	1	5	3	35	7	4	15	9	17	9
79	2	69	14	9	3	2	4	0	49	13	6	20	10	14	9	10	0	3	4	3	6	0	1	3	2	5	9
80	2	46	21	15	2	3	11	1	53	11	11	22	11	14	19	16	2	3	8	3	27	9	4	10	4	12	11
81	2	63	8	21	0	5	15	3	56	4	12	28	13	18	18	15	0	2	9	5	23	0	6	9	8	25	17
82	2	66	16	12	0	4	6	2	47	2	8	28	11	51	29	1	0	0	1	0	17	0	3	11	4	16	22
83	2	52	12	40.6	8.4	5	20.4	7.2	67	18.4	10	28.8	12	14	13	19	0	5	10.8	1.2	28.6	0	5	16.8	4.8	11	9
84	2	66	8	28	0	6	16	8	41	0	10	23	11	28	26	5	2	0	1	2	24	2	5	13	5	20	14
85	2	61	9	14	0	4	4	6	35	2	7	14	13	35	19	5	0	0	4	2	11	0	1	6	5	12	11
86	2	22	2	12	0	2	8	2	38	5	5	18	12	34	35	30	0	2	17	12	44	1	5	26	14	29	35
87	2	66	12	18	3	5	7	3	32	5	7	16	4	22	22	13	0	2	9	3	25	4	6	14	3	5	8
88	2	69	16	48	10	7	23	9	74	16	12	34	14	13	6	38	3	1	25	12	45	5	3	27	13	12	7
89	2	58	10	25	0	5	13	7	51	10	8	21	12	18	27	13	0	1	7	5	26	4	3	12	7	14	18
90	2	65	10	13	0	2	9	3	40	5	6	24	7	20	20	14	2	1	10	2	27	4	4	17	4	4	4
91	2	61	15	16.6	3.3	2	8.4	2.4	46.6	3.3	4	26.4	12	30	19	14.2	0	0	9.6	3.6	27.4	0	0	19.2	7.2	22	2
92	2	62	8	21	1	5	15	1	52	12	8	23	8	21	22	17	3	3	8	3	29	11	3	12	2	30	14
93	2	67	15	20.2	1.7	1	8.4	8.4	35.8	13.4	3	10.8	10.8	20	23	10.6	0	0	4.8	4.8	16.6	0	1	8.4	6	10	13
94	2	57	14	22	2	1	12	7	52	8	7	23	13	5	2	8	0	0	5	3	20	3	0	13	3	8	4
95	2	79	9	20	10	3	2	5	39	11	6	13	8	16	14	28	6	3	13	5	34	6	4	14	9	7	7
96	2	61	8	43	1	10	26	8	69	2	15	40	15	25	19	35	0	8	22	7	46	0	10	31	7	4	1
97	2	55	18	68	29	3	27	8	76	29	9	29	8	5	10	27	0	4	18	7	38	0	7	23	10	28	31
98	2	53	18	38	0	5	24	11	66	4	9	37	18	19	23	34	1	6	21	6	25	0	6	15	4	27	28
99	2	62	13	86	6	16	45	22	105	12	20	52	24	31	32	34	0	6	22	8	62	5	11	32	16	26	24
100	2	61	15	24	7	2	11	5	36	7	11	14	5	32	20	15	2	1	8	4	27	3	2	15	8	27	28
101	2	67	7	38	4	7	24	5	67	12	11	38	10	21	10	42	0	5	34	5	49	0	8	39	5	16	11
102	2	64	16	18	3	1	12	3	39	6	8	16	11	7	10	4	0	0	2	2	19	0	4	8	7	20	14
103	2	57	21	1	0	0	1	0	30	4	3	17	8	18	12	11	0	1	7	3	27	0	5	15	8	18	24
104	2	66	13	13	2	2	1	8	32	6	7	5	13	15	25	22	6	1	8	7	32	11	2	9	10	17	17
105	2	75	24	1.2	0	0	1.2	0	52.6	15	7	18	12	24	0	24	0	0	8.4	8.4	36.1	0	3	16.8	10.8	16	16
106	2	72	13	22.6	3.3	2	13.2	3.6	17.8	0	2	10.8	3.6	15	7	8.2	0	1	3.6	2.4	17.8	5	4	6	2.4	8	7
107	2	65	17	42	11	6	21	3	63	19	12	26	5	13	17	26	9	4	10	3	26	9	4	10	3	11	18
108	2	69	9	50	7	8	28	8	74	15	13	32	14	18	15	35	6	4	20	7	63	12	10	27	16	11	13
109	2	71	8	36	1	10	17	9	66	6	15	33	13	23	14	26	0	5	13	9	48	4	10	22	13	28	18
110	2	57	8	9.4	0	0	8.4	0	31	0	5	13.2	9.6	19	19	11.8	0	3	6	1.2	29.8	0	8	13.2	6	11	16
111	2	58	6	56	0	0	7	0	80	1	5	13	6	26	30	52	3	6	22	20	66	0	8	11	5	32	30
112	2	71	13	8	2	0	4	2	53	17	2	23	9	10	10	4	0	0	3	1	12	0	1	9	3	3	2
113	2	70	21	58.1	0	8	26.4	19.2	82.3	0	16	39.6	22.8	43	31	31.7	0	3	12	10.8	37	0	5	16.8	13.2	21	23
114	2	72	6	40	3	6	25	8	89	13	15	44	19	21	22	40	0	7	22	13	69	5	11	36	18	23	27
115	2	82	15	11	2	2	4	2	46	10	7	16	12	10	5	15	0	5	6	4	37	5	9	16	7	13	19
116	2	66	13	22.6	3.3	1	12	6	75.4	10	17	30	16.8	24	14	20.2	6.7	4	6	3.6	38.2	8.4	8	14.4	7.2	15	13
117	2	62	11	30	4	7	17	3	57	11	11	28	8	3	4	6	0	4	2	0	14	0	5	8	0	8	5
118	2	51	13	17.8	0	3	9.6	3.6	39.4	0	9.6	19.2	9.6	3	12	16.6	0	2	10.8	2.4	47.8	0	8	26.4	10.8	5	6
119	2	60	7	12	1	2	9	1	33	4	7	19	4	2	6	5	0	1	5	0	15	0	2	12	2	14	15
120	2	58	10	21	2	4	12	4	46	5	10	24	8	17	21	4	1	1	2	0	11	2	2	3	4	7	8
121	2	68	11	23.8	0	5	13.2	3.6	40.6	1.67	8	21.6	7.2	22	17	21.4	0	1.2	15.6	3.6	35.8	0	5	25.2	3.6	8	8
122	2	61	19	45.4	0	4	28.8	10.8	52.6	0	8	31.2	10.8	6	10	32.2	0	4	28.8	10.8	50.2	0	5	32.4	10.8	6	4
