# Supplementary material for: Premature drug reduction after subthalamic nucleus deep brain stimulation leading to worse depression in patients with Parkinson's disease
Source: Front Neurol. 2023 Oct 19;14:1270746. doi: 10.3389/fneur.2023.1270746 (PMC10620523; doi:10.3389/fneur.2023.1270746)
Supplement: Supplementary file 2 [file Data_Sheet_1.ZIP › 焦虑抑郁1年.xlsx]

## Sheet: Sheet1
											术前			长期焦虑总分																长期抑郁总分
NO	分组（吃药—不吃药)	患者编号	姓名	性别	手术年龄	病程	长期随访	电话	靶点		焦虑	抑郁		1. 焦虑心境：担心、担忧，感到有最坏的事情将要发生，容易激惹	2. 紧张：紧张感，易疲劳，不能放松，情绪反应，易哭、颤抖、感到不安	3. 害怕：害怕黑暗，陌生人，一人独处，动物，乘车或旅行及人多的场合	4. 失眠：难以入睡，易醒，多梦、梦魇，夜惊、醒后感疲倦	5. 认知功能：或称记忆、注意障碍。注意力不能集中，记忆力差	6. 抑郁心境：丧失兴趣，对以往爱好缺乏快感，忧郁、早醒、昼重夜轻	7. 肌肉系统症状：肌肉酸痛、抽动，不灵活，牙齿打颤，声音发抖	8. 感觉系统症状：视觉模糊，发冷发热，软弱无力感，浑身刺痛	9. 心血管系统症状：心动过速，心悸，胸痛，血管跳动感，昏倒感，心搏脱漏	10. 呼吸系统症状：胸闷，窒息感，叹息，呼吸困难	11. 胃肠道症状：吞咽困难，消化不良，肠动感，腹泻，体重感轻，便秘	12. 生殖泌尿系统症状：尿意频数，尿急，停经，性冷淡，阳萎	13. 植物神经系统症状：口干，潮红、苍白、易出汗、起"鸡皮疙瘩"等	14. 会谈时行为表现 (1) 一般表现，紧张、面肌抽动、不宁顿足、手发抖、皱眉、肌张力高、 叹息样呼吸、面色苍白；(2)生理表现，吞咽、打呃、安静时心率快、 呼吸快(20次／分以上)，腱反射亢进，震颤、瞳孔放大、眼睑跳动、 易出汗、眼球突出。	焦虑总分		抑郁情绪	有罪感	自杀	入睡困难(初段失眠)	睡眠不深(中段失眠)	早醒(末段失眠)	工作和兴趣	阻滞（指思维和言语缓慢，注意力难以集中，主动性减退）	激越	精神性焦虑	躯体性焦虑（指焦虑的生理症状，包括：口干、腹胀、心悸、头痛等）	胃肠道症状	全身症状	性症状（指性欲减退、月经紊乱等）	疑病	体重减轻（按病史评定或按体重记录评定）	自知力	日夜变化（症状分早晨或傍晚加重）	人格解体或现实解体（指非真实感或虚无妄想）	偏执症状
1	1	p-15-014	白长生	1	77	24	3年		STN		0	11		0	1	0	0	0	1	0	1	1	0	3	2	0	0	9		0	0	0	0	0	0	2	1	0	0	0	0	1		0	0	0	1	1	0
2	2	P-18-403	曹传明	1	61	11	无	13581006106	STN		3	5
3	2	P-19-486	曹光文	1	55	23	无	13826355569	STN		11	25
5	1	P-16-061	常金玲	0	71	9	1年		STN		9	13		1	0	0	0	2	0	4	0	1	1	0	0	1	1	11		0	2	1	0	1	2	2	1	1	2	0	0	1		0	0	0	0	0	0
6	1	P-16-051	陈才	1	64	11	1年		STN		11	10		0	0	0	0	0	0	0	0	0	0	1	0	1	0	2		1	1	0	0	0	0	0	0	0	0	0	0	0	0	0	0	0	1	0	0
8	2	p-19-511	陈多森	1	62	11	1年		STN		3	9		1	0	0	0	1	2	0	0	0	2	2	0	0	0	8		2	2	0	0	0	0	1	0	0	0	0	0	0		0	0	0	0	1	0
11	2	P-19-497	陈进宽	1	63	14	半年		STN		12	20		0	0	0	4	0	0	0	0	0	0	0	2	0	0	6		0	0	1	2	2	2	0	0	0	0	0	0	0		0	0	0	0	0	0
13	1	P-20-776	陈宽锁	1	66	21	无	13363565771	STN		12	12
14	1	P-19-693	陈兰英	0	74	10	半年		STN		33	25		1	1	0	3	3	3	3	3	2	1	3	0	3	0	26		4	1	3	2	2	2	3	2	0	3	2	1	1	3	1	1	0	0	0	0
15	2	p-18-276	陈美诗	0	63	19	无	15604931555	STN		20	17
16	1	p-16-43	陈汝兰	0	68	12	1年		STN		21	9		0	0	0	1	1	0	2	2	0	1	0	0	1	1	9		0	0	0	0	0	0	0	1	1	0	1	0	0	0	0	0	0	0	0	0
19	1	P-17-133	陈资水	1	69	17	无	13883621898	STN		10	16
21	1	p-16-042	仇新国	1	61	10	半年		STN		7	16		0	1	0	1	2	0	0	0	0	0	0	0	0	1	5		0	1	0	0	1	0	0	0	2	1	0	0	0		1	0	0	0	0	1
23	1	P-18-333	董斌祥	1	58	7	无	13792532178	STN		26	33
27	2	P-19-624	范小龙	1	57	17	无	13639501206	STN		35	18
30	1	P-19-634	高昌平	0	53	17	半年		STN		22	25		3	1	3	3	0	0	1	2	0	0	1	1	3	1	19		1	1	3	0	0	0	1	1	0	1	2	0	1	0	2	1	0	1	0	1
31	2	P-16-049	高义生	1	62	17	半年		STN		32	22		1	1	1	0	1	1	0	1	0	0	0	0	1	0	7		2	3	0	0	1	2	1	0	0	2	1	0	0		2	0	0	2	0	0
32	2	p-19-442	古香连	0	67	11	无	13949540582	STN		19	20
34	2	p-17-224	郭春义	1	64	14	无	18069591957	STN		11	17
35	1	P-18-393	郭俊太	1	62	10	1年		STN		15	14		0	1	0	2	1	1	1	0	1	1	2	1		1	12		1	1	0	2	1	1	2	0	0	0	0	2	1		2	0	0	0	0	0
36	1	P-17-143	韩东芬	0	69	13	2年		STN		9	12		0	0	0	1	2	0	0	0	1	0	2	0	1	0	7		0	1	1	0	2	0	1	0	0	0	0	0	0	0	1	0	0	1	0	0
37	2	P-17-169	胡宽广	1	63	11	半年		STN		12	10		1	0	0	0	0	0	0	0	0	0	3	4	3	0	11		0	1	0	2	1	1	0	0	0	0	1	0	1		0	0	0	0	0	0
38	2	p-17-139	华藏加措	1	51	11	无	13893948353	STN		10	9
39	2	p-17-222	黄丽英	0	51	19	无	13178217883	STN		20	8
40	1	P-15-027	黄新浦	1	73	21	1年		STN		6	7		0	0	0	0	0	0	0	0	0	0	4	0	0	0	4		0	0	0	0	0	0	0	0	0	0	0	0	0		0	0	0	2	0	0
41	2	p-18-268	吉康东	1	53	9	无	15903813334	STN		28	30
43	2	p-19-471	姜玉梅	0	69	12	半年		STN		30	27		1	1	1	2	0	1	0	0	0	0	3	3	0	0	12		1	1	0	2	1	2	1	0	0	0	0	2	1	0	0	0	0	0	0	0
45	2	p-15-022	康新阶	1	65	19	1年		STN		19	13		1	1	1	0	0	0	0	0	1	1	0	0	2	0	7		0	2	0	0	0	0	0	0	0	0	0	0	0	0	0	0	0	0	0	0
46	2	P-20-832	李爱云	0	67	15		13994809089	STN		17	10
48	2	p-18-340	李明泉	1	69	14	半年		STN		14	9		0	0	0	0	0	0	0	0	0	0	1	2	2	1	6		0	0	0	0	0	0	0	1	0	0	0	0	0	0	0	0	0	0	0	0
49	1	p-19-431	李书桥	0	55	13	无	13932844778	STN		32	30
50	1	P-19-684	李秀娥	0	68	15	无	13848411987	STN		14	9
52	1	p-19-633	李勇	1	71	13	半年		STN		18	16		0	0	0	3	1	1	0	3	1	0	3	2	1	1	16		1	1	0	2	1	1	0	0	0	1	1	0	0	0	0	0	0	0	0	0
53	1	p-17-225	李尊学	1	65	17	1年		STN		8	15		2	0	0	3	3	1	0	1	1	1	2	2	1	0	17		0	0	0	2	2	2	0	1	1	2	1	0	0	0	0	1	1	1	1	0
56	1	p-18-271	刘爱英	0	58	9	半年		STN		29	22		1	4	3	2	0	1	0	0	1	0	1	1	0	1	15		1	1	0	2	1	2	1	0	2	0	0	0	0		1	2	0	0	0	0
57	1	P-16-089	刘京华	0	56	11	1年		STN		33	26		0	1	1	1	2	1	1	3	1	2	1	0	0	0	14		2	1	0	0	1	1	2	0	0	0	2	0	1	0	0	0	0	1	0	0
58	1	P-18-360	刘京石	1	69	12	不全	13901393329	STN		10	4		3	3	1	2	3	2	3	2	1	1	2	3	3	3	32
59	2	P-20-946	刘秀文	0	66	8	无	13895936957	STN		28	26
60	2	p-20-901	刘玉花	0	61	9	半年		STN		35	19		0	0	1	1	0	0	2	1	2	1	3	1	0	0	12		0	0	0	1	1	0	0	0	1	0	0	2	1		0	0	0	1	0	0
61	2	p-19-435	娄敬如	1	66	12	无	13810248820	STN		22	22
62	1	p-18-302	卢正平	1	63	15	3年		STN		14	13		0	0	0	0	0	0	0	0	2	2	2	0	0	0	6
65	2	P-20-759	谬益春	0	65	10	无	13911169631	STN		20	20
67	2	p-19-434	秦西英	1	62	8	无	13833919799	STN		21	22
69	1	p-17-220	伞玉莲	0	53	14	1年		STN		19	18		3	2	2	1	0	3	3	1	1	0	3	2	0	1	22		1	1	0	0	1	0	2	0	3	0	0	0	1		0	1	0	1	0	0
71	2	P-19-531	孙再铭	1	55	18	无	13133705520	STN		5	10
72	2	P-18-320	唐传义	1	53	18	无	无	STN		19	23
74	1	P-16-091	王春敏	0	62	16	1年		STN		10	16		1	0	0	0	1	0	0	0	0	0	0	0	0	0	2		0	1	0	0	0	0	0	0	0	1	0	0	0		0	0	0	1	0	0
78	2	P-20-877	王鹤峰	1	64	16	无	13930761932	STN		7	10
79	2	P-20-907	王建军	1	57	21	无	13847224172	STN		18	12
80	1	P-17-150	王开顺	1	68	17	无	18010281632	STN		4	2
81	2	P-19-623	王丽华	0	66	13	1年		STN		15	25		0	0	0	3	3	3	3	0	2	1	2	1	2	0	20		1	1	3	1	1	2	2	0	0	1	1	1	1	2	0	0	0	0	0	0
84	2	P-19-661	王林桥	1	65	17	无	无	STN		13	17
85	2	P-19-643	王善珍	0	69	9	2年		STN		18	15
87	1	P-19-590	王桃香	0	68	11	无	13970973293	STN		15	21
94	2	P-18-330	徐书湘	1	82	15	1年		STN		10	5		4	3	2	0	0	0	0	0	0	0	1	0	0	0	10		2	1	1	0	0	0	0	0	4	3	3	0	0		0	0	0	0	4	2
95	2	p-16-071	徐耀洲	1	66	13	1年		STN		24	14		2	2	1	1	1	2	1	1	0	2	1	0	0	1	15		1	1	1	1	2	2	2	1	0	1	1	1	1		0	0	1	0	0	0
96	1	P-17-228	徐治辉	1	55	12	无	13926260338	STN		19	21
97	1	P-20-841	许立中	1	57	6	无	13651379008	STN		8	11
98	1	P-20-893	杨朝恒	0	49	13	无	13507933485	STN		36	40
99	1	P-16-059	杨志堂	1	63	11	半年		STN		18	6		2	0	0	1	0	0	0	0	0	0	2	0	0	0	5		0	1	0	1	1	1	1	0	0	2	0	0	0	0	0	0	0	0	0	0
100	1	P-19-555	姚永霞	0	54	10	半年		STN		15	20
106	2	P-19-651	张平	0	58	10		13939011237	STN		17	6
108	1	P-17-209	赵美荣	0	70	15	无	13810629642	STN		14	9
110	2	P-16-121	赵玉莲	0	61	19	2年		STN		6	10		0	1	0	0	2	2	0	1	0	0	1	1	1	1	10		0	0	1	0	0	0	2	1	0	0	1	0	0	0	0	0	0	1	0	0
111	1	p-15-032	周康华	1	68	12	1年		STN		20	22		0	2	1	0	2	2	0	0	1	1	2	2	2		15		1	1	1	0	2	2	2	0	0	1	0	0	0		1	0	0	0	0	0
112	1	P-19-484	朱彦鑫	1	65	10	无	13003131532	STN		7	9
[truncated: 5 more columns]
